# Supplementary material for: Hyaluronan promotes TRPV4-induced chondrogenesis in ATDC5 cells
Source: PLoS One. 2019 Aug 8;14(8):e0219492. doi: 10.1371/journal.pone.0219492 (PMC6687147; doi:10.1371/journal.pone.0219492)
Supplement: S1 File — (XLSX) [file pone.0219492.s008.xlsx]

## Sheet: Fig 1
	Fig 1A	average		0ｈ	6ｈ	12ｈ	24ｈ	48ｈ	72ｈ		SD		0ｈ	6ｈ	12ｈ	24ｈ	48ｈ	72ｈ
			GSK0	1	1.3	1.04	1.33	1.04	0.7			GSK0	0	0.0437444	0.115651	0.143639	0.145354	0.157682
			10ｎM		1.76	2.9	3.32	1.23	0.465			10ｎM		0.0382375	0.572848	0.156782	0.180503	0.0602627
			100ｎM		2.83	2.25	1.54	0.772	0.575			100ｎM		0.823874	0.653246	0.202308	0.106995	0.123899
			1000ｎM		1.65	1.92	2.11	0.822	0.786			1000ｎM		0.557725	0.340668	0.149455	0.106391	0.121546
			10000nM		3.18	1.69	1.2	0.687	0.461			10000nM		0.161377	0.381767	0.162344	0.101074	0.0552536
	Fig 1B	average		0ｈ	6ｈ	12ｈ	24ｈ	48ｈ	72ｈ		SD		0ｈ	6ｈ	12ｈ	24ｈ	48ｈ	72ｈ
			GSK0	1	0.691	1.31	4.21	7.99	5.22			GSK0	0	0.199267	0.141957	0.557184	1.33293	1.2128
			10ｎM		0.44	1.99	14.1	25.7	8.49			10ｎM		0.122019	0.158795	2.05573	2.01573	2.7114
			100ｎM		0.502	2.11	34.3	28.5	11.7			100ｎM		0.0593549	0.375741	2.6774	2.3664	3.43601
			1000ｎM		0.596	2.29	29.7	31.7	15.9			1000ｎM		0.0356155	0.2668	2.57131	3.09165	1.87493
			10000nM		0.512	0.83	15.4	18.7	8.39			10000nM		0.0597313	0.187997	1.66583	3.99265	1.69225
	Fig 1C	average		0ｈ	6ｈ	12ｈ	24ｈ	48ｈ	72ｈ		SD		0ｈ	6ｈ	12ｈ	24ｈ	48ｈ	72ｈ
			GSK0	1	2.04	0.649	1.41	2.39	4.13			GSK0	0	0.403743	0.189966	0.28832	0.601908	1.08864
			10ｎM		1.8	1.67	3.17	1.87	5.4			10ｎM		0.174117	0.574215	0.282117	0.47131	2.58289
			100ｎM		1.2	0.547	1.6	1.51	3.37			100ｎM		0.600134	0.23881	0.373906	0.342088	0.880025
			1000ｎM		0.48	0.554	2.06	1.37	3.2			1000ｎM		0.209455	0.183346	0.556545	0.31281	0.812449
			10000nM		1.33	0.625	0.962	0.859	1.69			10000nM		0.648282	0.429155	0.137202	0.193765	0.385958
	Fig 1D	average		0ｈ	6ｈ	12ｈ	24ｈ	48ｈ	72ｈ		SD		0ｈ	6ｈ	12ｈ	24ｈ	48ｈ	72ｈ
			GSK0	1	0.986	0.912	1.11	0.98	1.4			GSK0	0	0.0750615	0.0752637	0.0775101	0.0995491	0.0785709
			10ｎM		1.09	1.11	1.02	1.08	1.13			10ｎM		0.15372	0.129496	0.134313	0.097363	0.225379
			100ｎM		1.15	1.21	1.2	1.05	1.16			100ｎM		0.188219	0.170379	0.138104	0.083105	0.070414
			1000ｎM		0.934	1.13	1.44	1.3	1.28			1000ｎM		0.119212	0.106631	0.238799	0.103664	0.325015
			10000nM		0.851	1.05	1.24	1.06	1.23			10000nM		0.07541	0.080892	0.353529	0.075701	0.083898

## Sheet: Fig 2
	Fig 2A		average	1	2.03977	0.842852	1.27694	1.68713
			sd	0.101773	0.422793	0.235723	0.251917	0.473738
	Fig 2D			control	4αPDD
			average	0.6665	0.732167
			sd	0.0290043	0.0217747

## Sheet: Fig 3
	Fig 3A		average	1	1.68776	1.18654	0.964046	0.946248
			sd	0	0.243546	0.546817	0.239622	0.214496
	Fig 3B		average	1	3.94448	2.47209	1.35729	0.526369
			sd	0	1.03282	0.963854	0.852928	0.146579
	Fig 3C		average	1	2.28209	0.959809	1.95161	1.05262	0.950144
			sd	0	0.601133	0.189555	0.732854	0.807093	0.576801
	Fig 3D		average	1	7.46899	3.22885	6.86254	0.842886	0.172267
			sd	0	1.53498	0.0337623	2.89968	0.332806	0.044485

## Sheet: Fig 4
	Fig 4B	average	1	2.29342	1.31049	2.59929
		sd	0	0.603114	0.579872	0.585616

## Sheet: Fig 5
	Fig 5A	average	1	2.69433	2.031	1.43636
		sd	0	1.21526	0.817182	0.399303
	Fig 5B	average	1	5.42706	2.91158	2.23651
		sd	0	3.79715	2.39484	1.84013
	Fig 5C	average	1	2.64533	2.38123	2.2018
		sd	0	0.674358	1.04568	0.899787
	Fig 5D	average	1	5.37792	4.62489	3.84857
		sd	0	3.44333	3.68929	2.51835

## Sheet: Fig 6
	Fig 6B	average	1	2.2905	1.76899	1.50789
		sd	0	0.92417	0.678732	0.929652
	Fig 6C	average	1	29.0621	19.8742	15.2166
		sd	0	31.5525	16.8355	20.4652
	Fig 6E	average	1	4.50753	5.08883	2.73394
		sd	0	1.96958	2.20758	1.36921
	Fig 6F	average	1	32.7335	21.8113	15.0697
		sd	0	16.5587	14.721	7.49326

## Sheet: S1 Fig
	average			0nM	1nM	10nM	100nM	1000nM	10000nM
			24h	1	0.982396	1.06739	1.06188	1.03521	1.00144
			48h	1	1.04978	1.05582	0.998913	0.926785	0.688051
			72h	1	1.18769	1.14692	1.07994	1.00824	0.644195
	sd			0nM	1nM	10nM	100nM	1000nM	10000nM
			24h	0.086373	0.095497	0.132236	0.125506	0.093487	0.067275
			48h	0.061639	0.113441	0.118499	0.119685	0.070357	0.03433
			72h	0.111062	0.090167	0.057286	0.136881	0.146795	0.172097
